# Supplementary material for: Extracellular Vesicles Secreted by Glioma Stem Cells Are Involved in Radiation Resistance and Glioma Progression
Source: Int J Mol Sci. 2022 Mar 2;23(5):2770. doi: 10.3390/ijms23052770 (PMC8911495; doi:10.3390/ijms23052770)
Supplement: Supplementary file 1 [file ijms-23-02770-s001.zip]

Archive with 5 entries (4 files):
- ijms-1602584-SI/
- ijms-1602584-SI/Ma et al Exosome paper  Supp Tables .xlsx
- ijms-1602584-SI/Ma et al Supp Figures.pptx
- ijms-1602584-SI/Ma et al Supp Legends.pdf
- ijms-1602584-SI/Ma et al Supplementary Video .mp4
