# Supplementary material for: Extracellular Vesicles Secreted by Glioma Stem Cells Are Involved in Radiation Resistance and Glioma Progression
Source: Int J Mol Sci. 2022 Mar 2;23(5):2770. doi: 10.3390/ijms23052770 (PMC8911495; doi:10.3390/ijms23052770)
Supplement: Supplementary file 1 [file ijms-23-02770-s001.zip › ijms-1602584-SI/Ma et al Exosome paper Supp Tables .xlsx]

## Sheet: Supp Table 1
	Extracellular vesicles secreted by glioma stem cells are involved in radiation resistance and glioma progression
	Ma and Nguyen et al
	Supplementary Table 1: List of antibodies used in this study
	Antibody	Company	Host / Species	Isotype	Dilution	Catalogue number
	GAPDH	CST	Rabbit	IgG	1:1000	2118
	GFAP	Millipore	Mouse	IgG1	1:1000	MAB360
	Oct3/4	SC	Rabbit	IgG	1:500	Sc-9081
	Sox2	CST	Rabbit	IgG	1:1000	3579
	Nestin	Millipore	Rabbit	IgG	1:1000	ABD69
	Alix	CST	Mouse	IgG1	1:1000	2171
	TSG101	BD	Mouse	IgG1	1:500	612696
	CD9	Invitrogen	Mouse	IgG	1:250	106 26D
	CD81	Invitrogen	Mouse	IgG	1:250	106 30D

## Sheet: Supp Table 2
	Extracellular vesicles secreted by glioma stem cells are involved in radiation resistance and glioma progression
	Ma and Nguyen et al
	Supplementary Table 2: Common miRNAs found between our current study and other studies that are involved in glioma progression
	Gene Name	Accession #
	Lessi et al - miRNAs in EVs from T98G cell line
	hsa-miR-375	MIMAT0000728
	hsa-miR-504-5p	MIMAT0002875
	hsa-miR-30e-5p	MIMAT0000692
	hsa-miR-6511a-3p	MIMAT0025479
	hsa-miR-3605-5p	MIMAT0017981
	hsa-miR-1306-3p	MIMAT0005950
	hsa-miR-628-5p	MIMAT0004809
	hsa-miR-125a-3p	MIMAT0004602
	Yang et al - miRNAs in serum EVs
	hsa-miR-183-5p	MIMAT0000261
	hsa-miR-98-5p	MIMAT0000096
	hsa-miR-19b-3p	MIMAT0000074
	hsa-miR-323a-5p	MIMAT0004696
	Mukherjee et al - a summary of miRNA in EVs involved in glioma progression
	hsa-miR-451a	MIMAT0001631
	hsa-miR-10b-5p	MIMAT0000254
	hsa-miR-200c-3p	MIMAT0000617
	hsa-miR-221-3p	MIMAT0000278
	hsa-miR-665	MIMAT0004952
	hsa-miR-151a-5p	MIMAT0004697
	hsa-miR-301a-3p	MIMAT0000688
	hsa-miR-148b-3p	MIMAT0000759
	hsa-miR-182-5p	MIMAT0000259
	hsa-miR-328-3p	MIMAT0000752
	hsa-miR-543	MIMAT0004954
	hsa-miR-448	MIMAT0001532
	hsa-miR-1246	MIMAT0005898
	hsa-miR-1269a	MIMAT0005923
	hsa-miR-1285-3p	MIMAT0005876
	hsa-miR-10b-5p	MIMAT0000254
	hsa-miR-200c-3p	MIMAT0000617
	hsa-miR-128-1-5p	MIMAT0026477
	hsa-miR-320c	MIMAT0005793
